# Supplementary material for: A retrospective study of remodeling changes of the temporomandibular joint structures in patients with unilateral posterior tooth loss
Source: BMC Oral Health. 2026 Jan 8;26:290. doi: 10.1186/s12903-025-07594-8 (PMC12903224; doi:10.1186/s12903-025-07594-8)
Supplement: Supplementary file 1 — Supplementary Material 1. [file 12903_2025_7594_MOESM1_ESM.xlsx]

## Sheet: Appendix Table1
Appendix Table1 Inter-Group Comparison (Age <33 vs. ≥33 Years) within the Missing Side and the Contralateral Side
Variable	Side	< age 33 years old Group (n=17)		≥ age 33 years old Group (n=17)		95% CI of Differences	t	P
		Mean ± SD	Median (Q1, Q3)	Mean ± SD	Median (Q1, Q3)
AP-C (mm)	Missing	10.21 ± 1.336	10.35 (9.068, 11.13)	9.448 ± 1.398	9.761 (8.514, 10.37)	-0.1891; 1.721	1.634	0.1122
	Contralateral	9.952 ± 1.839	9.975 (8.672, 11.44)	9.889 ± 1.348	9.739 (8.702, 11.22)	-1.063; 1.190	0.1144	0.9096
ML-C (mm)	Missing	18.57 ± 1.802	18.29 (17.06, 20.18)	19.52 ± 2.201	19.82 (17.74, 21.49)	-2.362 ; 0.4486	1.387	0.1751
	Contralateral	18.52 ± 2.548	18.93 (16.33, 20.25)	19.51 ± 2.173	19.76 (17.58, 21.17)	-2.651 ; 0.6582	1.227	0.2289
S-C (mm2)	Missing	1008 ± 235.8	945.8 (888.5, 1075)	1020 ± 160.2	1027 (937.7, 1126)	-	-	0.3057####
	Contralateral	1011 ± 252.4	943.8 (837.4, 1243)	1017 ± 188.7	1040 (924.8, 1138)	-162.0 ; 149.3	0.08332	0.9342
V-C (mm3)	Missing	1886 ± 436.3	1878 (1616, 2211)	1963 ± 426.3	1913 (1611, 2256)	-378.8 ; 223.9	0.5235	0.6042
	Contralateral	1927 ± 565.1	1988 (1525, 2428)	2007 ± 519.8	2237 (1619, 2437)	-460.0 ; 298.6	0.4333	0.6677
AP-GF (mm)	Missing	17.77 ± 2.555	17.66 (15.93, 20.06)	17.18 ± 1.911	16.95 (15.99, 18.93)	-0.9861; 2.167	0.7627	0.4512
	Contralateral	17.93 ± 2.688	17.75 (16.57, 19.20)	17.57 ± 2.372	16.89 (16.38, 19.00)	-1.412 ; 2.130	0.4127	0.6826
ML-GF (mm)	Missing	21.80 ± 2.249	21.85 (20.08, 22.25)	22.55 ± 2.986	22.02 (20.35, 24.17)	-	-	0.5861####
	Contralateral	22.59 ± 2.647	22.21 (20.75, 24.45)	22.97 ± 2.957	22.67 (20.12, 25.13)	-2.342 ; 1.580	0.3957	0.6950
AEI (°)	Missing	34.76 ± 5.254	34.57 (30.51, 39.36)	32.50 ± 7.376	31.90 (26.31, 37.17)	-2.209 ; 6.738	1.031	0.3103
	Contralateral	34.08 ± 7.454	36.51 (30.02, 38.80)	33.80 ± 5.622	33.75 (31.86, 37.87)	-	-	0.4536####
A-JS (mm)	Missing	5.879 ± 1.844	5.855 (4.262, 7.624)	5.643 ± 1.633	5.554 (4.836, 6.335)	-0.9820 ; 1.452	0.3935	0.6965
	Contralateral	6.048 ± 2.273	5.645 (4.412, 7.709)	5.244 ± 1.670	5.374 (3.686, 6.452)	-0.5888 ; 2.198	1.176	0.2482
P-JS (mm)	Missing	3.296 ± 0.8958	3.163 (2.821, 4.042)	3.614 ± 0.8447	3.603 (3.068, 3.976)	-0.9266 ; 0.2899	1.066	0.2944
	Contralateral	3.595 ± 0.6920	3.641 (3.156, 3.945)	3.890 ± 1.177	3.793 (2.903, 4.584)	-0.9752; 0.3861	0.8898	0.3818###
M-JS (mm)	Missing	5.161 ± 2.136	4.070 (3.346, 6.914)	4.747 ± 1.549	4.752 (3.430, 5.815)	-0.8894 ; 1.718	0.6472	0.5221
	Contralateral	5.117 ± 1.756	4.646 (3.797, 6.242)	5.731 ± 1.887	5.170 (4.512, 7.356)	-1.887 ; 0.6598	0.9815	0.3337
L-JS (mm)	Missing	2.985 ± 1.016	2.960 (2.282, 3.355)	3.104 ± 0.7532	3.069 (2.437, 3.765)	-0.7437 ; 0.5056	0.3882	0.7005
	Contralateral	3.157 ± 0.9022	3.101 (2.487, 3.469)	3.249 ± 1.482	3.142 (2.526, 3.648)	-	-	0.8651####
S-JS (mm)	Missing	3.117 ± 1.299	2.885 (2.367, 3.608)	3.606 ± 0.9961	3.520 (2.929, 4.399)	-1.298 ; 0.3194	1.233	0.2267
	Contralateral	3.161 ± 0.8860	3.155 (2.485, 4.024)	3.759 ± 1.428	3.822 (2.704, 4.321)	-1.428 ; 0.2331	1.465	0.1526
Between-age group comparisons (<33 vs. ≥33 years) within each side were analysed by unpaired t-test (equal variance), Welch's t-test### (unequal variance), or Mann-Whitney test#### (non-normal distribution).
