# Supplementary material for: A retrospective study of remodeling changes of the temporomandibular joint structures in patients with unilateral posterior tooth loss
Source: BMC Oral Health. 2026 Jan 8;26:290. doi: 10.1186/s12903-025-07594-8 (PMC12903224; doi:10.1186/s12903-025-07594-8)
Supplement: Supplementary file 2 — Supplementary Material 2. [file 12903_2025_7594_MOESM2_ESM.xlsx]

## Sheet: Appendix Table2
Appendix Table2 Comparative Analysis of TMJ Structural Asymmetry between Right and Left side in Control group
Variable	Differences of Right side -Left side		95% CI of Differences	t	P
	Mean ± SD	Median (Q1, Q3)
AP-C (mm)	-0.1958 ± 1.520	0.1394	-	-	0.8926##
		(-0.637, 0.503)
ML-C (mm)	-0.04422 ± 1.418	0.2237	-	-	0.5318##
		(-0.6214, 1.067)
S-C (mm2)	-25.66 ± 96.71	-26.16	-59.40; 8.084	1.547	0.1314
		(-85.63, 49.80)
V-C (mm3)	-41.07 ± 264.6	6.565	-133.4; 51.23	0.9053	0.3719
		(-200.8, 127.2)
AP-GF (mm)	-0.02487 ± 0.8589	-0.08785	-	-	0.8660##
		(-0.4028, 0.5509)
ML-GF (mm)	-0.07038 ± 0.2379	-0.07	-0.1534; 0.01264	1.725	0.0939
		(-0.2100, 0.1350)
AEI(°)	0.4050 ± 7.827	-0.7788	-5.634; 2.530	0.3017	0.7647
		(-4.534, 4.822)
A-JS (mm)	0.07503 ± 1.025	0.1402	-0.2826; 0.4327	0.4268	0.6723
		(-0.5817,0.8025)
P-JS (mm)	-0.06771 ± 0.1974	-0.06326	-0.1366; 0.001166	2	0.0538
		(-0.2106, 0.06028)
M-JS (mm)	-0.2294 ± 1.273	-0.183	-0.6734; 0.2147	1.051	0.301
		(-1.016, 0.7189)
L-JS (mm)	-0.1265 ± 0.9441	-0.2828	-0.4559; 0.2029	0.7814	0.4401
		(-0.8655, 0.5872)
S-JS (mm)	0.1701 ± 0.7539	0.1455	-0.09292; 0.4332	1.316	0.1973
		(-0.2790, 0.6682)
Paired t-tests were conducted for normally distributed variables, while the Wilcoxon test##was used for non-normally distributed data.
